# Supplementary material for: Effect of Drug–Polymer Interaction in Amorphous Solid Dispersion on the Physical Stability and Dissolution of Drugs: The Case of Alpha-Mangostin
Source: Polymers (Basel). 2023 Jul 13;15(14):3034. doi: 10.3390/polym15143034 (PMC10384849; doi:10.3390/polym15143034)
Supplement: Supplementary file 1 [file polymers-15-03034-s001.zip]

Archive with 1 entries (1 files):
- polymers-2485469-supplementary.pdf
